# Supplementary material for: Targeted Radionuclide Therapy Using Auger Electron Emitters: The Quest for the Right Vector and the Right Radionuclide
Source: Pharmaceutics. 2021 Jun 29;13(7):980. doi: 10.3390/pharmaceutics13070980 (PMC8309076; doi:10.3390/pharmaceutics13070980)
Supplement: Supplementary file 1 [file pharmaceutics-13-00980-s001.zip]

Archive with 1 entries (1 files):
- pharmaceutics-1213236-supplementary.pdf
